# Supplementary material for: Alterations of miRNA Expression in Diffuse Hyperplastic Perilobar Nephroblastomatosis: Mapping the Way to Understanding Wilms’ Tumor Development and Differential Diagnosis
Source: Int J Mol Sci. 2023 May 15;24(10):8793. doi: 10.3390/ijms24108793 (PMC10218489; doi:10.3390/ijms24108793)
Supplement: Supplementary file 1 [file ijms-24-08793-s001.zip]

Archive with 1 entries (1 files):
- ijms-2379832-supplementary.pdf
